# Supplementary material for: Immunohistochemical Evidence of Telocytic Stroma Associated with Tumor Grade and Acinar Heterogeneity in Prostate Cancer
Source: Int J Mol Sci. 2026 Feb 4;27(3):1537. doi: 10.3390/ijms27031537 (PMC12897662; doi:10.3390/ijms27031537)
Supplement: Supplementary file 1 [file ijms-27-01537-s001.zip]

Archive with 1 entries (1 files):
- ijms-3905080-supplementary.pdf
